# Supplementary material for: Chemical Modification of Nanocrystalline Cellulose for Manufacturing of Osteoconductive Composite Materials
Source: Polymers (Basel). 2024 Jul 6;16(13):1936. doi: 10.3390/polym16131936 (PMC11244019; doi:10.3390/polym16131936)
Supplement: Supplementary file 1 [file polymers-16-01936-s001.zip]

Archive with 1 entries (1 files):
- polymers-3037473-supplementary.pdf
